# Supplementary material for: Structural Insight of KSIII (β-Ketoacyl-ACP Synthase)-like Acyltransferase ChlB3 in the Biosynthesis of Chlorothricin
Source: Molecules. 2022 Sep 28;27(19):6405. doi: 10.3390/molecules27196405 (PMC9573744; doi:10.3390/molecules27196405)
Supplement: Supplementary file 1 [file molecules-27-06405-s001.zip]

Archive with 1 entries (1 files):
- molecules-1879271-supplementary.pdf
